# Supplementary material for: Using a Very Low Energy Diet to Achieve Substantial Preconception Weight Loss in Women with Obesity: A Review of the Safety and Efficacy
Source: Nutrients. 2022 Oct 21;14(20):4423. doi: 10.3390/nu14204423 (PMC9608905; doi:10.3390/nu14204423)
Supplement: Supplementary file 1 [file nutrients-14-04423-s001.zip]

Archive with 1 entries (1 files):
- nutrients-1946421-supplementary.pdf
